# Supplementary material for: The green-brown polymorphism of the club-legged grasshopper Gomphocerus sibiricus is heritable and appears genetically simple
Source: BMC Evol Biol. 2020 Jun 1;20:63. doi: 10.1186/s12862-020-01630-7 (PMC7268444; doi:10.1186/s12862-020-01630-7)
Supplement: Supplementary file 1 — Additional file 1. Raw data on offspring color morphs from individual egg pods and parental mating combinations. [file 12862_2020_1630_MOESM1_ESM.txt]

CohortParents	CohortOffspring	EggPodID	MatingPairID	MorphMother	MorphFather	MatingCombination	BrownOffspring	GreenOffspring	PiedOffspring
C	D	C0004	CM201	Green	Green	GxG	0	1	0
C	D	C0005	CM201	Green	Green	GxG	0	2	0
C	D	C0025	CM209	Brown	Green	BxG	0	1	0
C	D	C0026	CM210	Brown	Green	BxG	1	0	0
C	D	C0027	CM210	Brown	Green	BxG	0	2	0
C	D	C0029	CM210	Brown	Green	BxG	0	4	0
C	D	C0032	CM212	Brown	Brown	BxB	1	0	0
C	D	C0033	CM212	Brown	Brown	BxB	3	0	0
C	D	C0034	CM212	Brown	Brown	BxB	2	1	0
C	D	C0035	CM212	Brown	Brown	BxB	1	0	0
C	D	C0037	CM213	Pied	Brown	PxB	1	0	0
C	D	C0061	CM223	Brown	Green	BxG	1	1	1
C	D	C0062	CM223	Brown	Green	BxG	1	0	0
C	D	C0063	CM224	Brown	Brown	BxB	1	0	0
C	D	C0069	CM226	Brown	Brown	BxB	3	0	0
C	D	C0070	CM226	Brown	Brown	BxB	2	0	1
C	D	C0085	CM235	Brown	Brown	BxB	1	0	0
C	D	C0086	CM236	Brown	Green	BxG	3	3	0
C	D	C0089	CM237	Brown	Pied	BxP	2	0	0
C	D	C0090	CM237	Brown	Pied	BxP	4	0	0
C	D	C0095	CM239	Green	Pied	GxP	3	0	0
C	D	C0099	CM241	Brown	Brown	BxB	1	0	0
C	D	C0113	CM247	Green	Brown	GxB	0	3	0
C	D	C0114	CM248	Brown	Brown	BxB	2	0	0
C	D	C0115	CM248	Brown	Brown	BxB	2	0	0
C	D	C0117	CM248	Brown	Brown	BxB	3	0	0
C	D	C0118	CM249	Green	Brown	GxB	3	1	0
C	D	C0121	CM250	Brown	Pied	BxP	3	0	0
C	D	C0124	CM251	Brown	Brown	BxB	2	0	0
C	D	C0126	CM251	Brown	Brown	BxB	3	0	0
C	D	C0127	CM251	Brown	Brown	BxB	3	0	0
C	D	C0133	CM253	Brown	Pied	BxP	1	0	0
C	D	C0145	CM258	Brown	Brown	BxB	3	0	0
C	D	C0161	CM268	Brown	Pied	BxP	1	1	0
C	D	C0164	CM271	Brown	Green	BxG	1	0	1
C	D	C0220	CM272	Green	Green	GxG	1	0	0
C	D	C0221	CM272	Green	Green	GxG	0	1	0
C	D	C0226	CM273	Brown	Brown	BxB	5	0	0
C	D	C0165	CM274	Green	Green	GxG	1	1	0
C	D	C0166	CM274	Green	Green	GxG	1	1	0
C	D	C0168	CM276	Brown	Green	BxG	1	1	0
C	D	C0170	CM276	Brown	Green	BxG	0	1	0
C	D	C0174	CM277	Brown	Brown	BxB	1	0	1
C	D	C0183	CM282	Brown	Brown	BxB	1	0	0
C	D	C0184	CM282	Brown	Brown	BxB	3	0	0
C	D	C0185	CM282	Brown	Brown	BxB	2	0	0
C	D	C0186	CM283	Green	Brown	GxB	1	0	0
C	D	C0187	CM283	Green	Brown	GxB	1	0	0
C	D	C0199	CM290	Brown	Green	BxG	1	1	0
K	L	K0401	KM001	Brown	Brown	BxB	2	0	0
K	L	K0402	KM001	Brown	Brown	BxB	1	0	0
K	L	K0403	KM001	Brown	Brown	BxB	2	0	0
K	L	K0404	KM002	Brown	Brown	BxB	10	0	0
K	L	K0405	KM003	Brown	Brown	BxB	4	0	0
K	N	K0302	KM003	Brown	Brown	BxB	1	0	0
K	L	K0406	KM004	Brown	Brown	BxB	3	0	4
K	L	K0407	KM005	Brown	Green	BxG	0	0	1
K	L	K0408	KM006	Brown	Brown	BxB	2	0	2
K	L	K0409	KM007	Brown	Brown	BxB	1	0	1
K	L	K0410	KM008	Brown	Brown	BxB	5	0	0
K	L	K0411	KM009	Brown	Brown	BxB	0	0	1
K	N	K0175	KM009	Brown	Brown	BxB	0	1	0
K	N	K0194	KM009	Brown	Brown	BxB	0	1	0
K	L	K0412	KM010	Brown	Brown	BxB	4	0	1
K	L	K0413	KM011	Brown	Brown	BxB	1	0	0
K	L	K0414	KM011	Brown	Brown	BxB	1	0	1
K	L	K0415	KM012	Brown	Brown	BxB	5	0	0
K	L	K0416	KM013	Brown	Brown	BxB	1	0	1
K	L	K0417	KM014	Brown	Green	BxG	2	2	0
K	L	K0418	KM015	Brown	Green	BxG	0	1	0
K	L	K0419	KM015	Brown	Green	BxG	3	1	0
K	L	K0420	KM015	Brown	Green	BxG	1	0	0
K	L	K0421	KM015	Brown	Green	BxG	0	1	0
K	L	K0422	KM016	Brown	Green	BxG	0	2	2
K	L	K0423	KM016	Brown	Green	BxG	0	0	1
K	L	K0424	KM017	Brown	Green	BxG	2	3	0
K	L	K0425	KM017	Brown	Green	BxG	1	1	0
K	N	K0058	KM018	Brown	Green	BxG	0	2	0
K	N	K0069	KM018	Brown	Green	BxG	0	2	0
K	N	K0190	KM018	Brown	Green	BxG	0	1	0
K	N	K0174	KM019	Brown	Green	BxG	0	2	0
K	L	K0426	KM020	Brown	Green	BxG	0	1	0
K	N	K0161	KM020	Brown	Green	BxG	0	1	0
K	N	K0091	KM021	Brown	Green	BxG	0	1	0
K	L	K0427	KM022	Brown	Green	BxG	4	5	0
K	L	K0428	KM022	Brown	Green	BxG	2	3	0
K	L	K0429	KM023	Brown	Green	BxG	1	1	0
K	N	K0009	KM023	Brown	Green	BxG	1	0	0
K	N	K0052	KM023	Brown	Green	BxG	0	2	0
K	L	K0430	KM024	Brown	Green	BxG	2	4	0
K	N	K0053	KM024	Brown	Green	BxG	0	1	0
K	N	K0094	KM024	Brown	Green	BxG	2	1	0
K	L	K0431	KM025	Brown	Brown	BxB	6	0	2
K	L	K0432	KM025	Brown	Brown	BxB	4	0	0
K	L	K0433	KM025	Brown	Brown	BxB	1	0	0
K	L	K0434	KM025	Brown	Brown	BxB	2	2	0
K	L	K0435	KM025	Brown	Brown	BxB	1	0	0
K	L	K0436	KM026	Brown	Brown	BxB	10	0	0
K	L	K0437	KM027	Green	Green	GxG	0	4	0
K	L	K0438	KM027	Green	Green	GxG	0	1	0
K	L	K0439	KM028	Green	Green	GxG	1	3	0
K	L	K0440	KM028	Green	Green	GxG	2	6	0
K	L	K0441	KM029	Green	Brown	GxB	1	0	0
K	L	K0442	KM030	Green	Green	GxG	0	1	0
K	L	K0443	KM031	Green	Green	GxG	1	0	0
K	L	K0444	KM031	Green	Green	GxG	1	0	0
K	L	K0445	KM032	Green	Green	GxG	0	1	0
K	L	K0446	KM033	Green	Green	GxG	1	6	0
K	L	K0447	KM033	Green	Green	GxG	1	2	0
K	L	K0448	KM033	Green	Green	GxG	0	2	0
K	L	K0449	KM034	Green	Brown	GxB	1	2	0
K	L	K0450	KM035	Green	Green	GxG	2	8	0
K	L	K0451	KM036	Green	Brown	GxB	0	1	0
K	L	K0452	KM037	Green	Green	GxG	0	3	0
K	L	K0453	KM037	Green	Green	GxG	0	1	0
K	L	K0454	KM038	Green	Green	GxG	0	4	1
K	L	K0455	KM039	Green	Green	GxG	0	3	0
K	L	K0456	KM039	Green	Green	GxG	0	4	0
K	L	K0457	KM040	Green	Green	GxG	0	1	0
K	N	K0322	KM041	Green	Brown	GxB	0	1	0
K	L	K0458	KM042	Green	Brown	GxB	2	2	0
K	L	K0459	KM043	Green	Brown	GxB	0	2	0
K	L	K0460	KM043	Green	Brown	GxB	0	0	3
K	N	K0182	KM044	Green	Brown	GxB	1	0	0
K	N	K0195	KM044	Green	Brown	GxB	1	1	0
K	L	K0461	KM045	Green	Brown	GxB	3	2	0
K	L	K0462	KM045	Green	Brown	GxB	5	0	0
K	L	K0463	KM045	Green	Brown	GxB	1	1	0
K	N	K0079	KM045	Green	Brown	GxB	1	4	0
K	N	K0180	KM045	Green	Brown	GxB	0	2	0
K	N	K0304	KM045	Green	Brown	GxB	2	2	0
K	N	K0312	KM045	Green	Brown	GxB	2	0	0
K	L	K0464	KM046	Green	Brown	GxB	2	5	0
K	L	K0465	KM046	Green	Brown	GxB	0	2	0
K	N	K0085	KM046	Green	Brown	GxB	1	0	0
K	L	K0466	KM047	Green	Brown	GxB	1	1	0
K	L	K0467	KM047	Green	Brown	GxB	0	2	2
K	L	K0468	KM048	Pied	Pied	PxP	1	0	3
K	L	K0469	KM049	Brown	Brown	BxB	0	0	1
K	L	K0470	KM050	Pied	Pied	PxP	2	0	1
K	L	K0471	KM050	Pied	Pied	PxP	0	0	4
K	L	K0472	KM050	Pied	Pied	PxP	0	0	1
K	N	K0179	KM050	Pied	Pied	PxP	0	0	1
K	N	K0352	KM050	Pied	Pied	PxP	0	0	2
K	L	K0473	KM051	Pied	Pied	PxP	0	0	1
K	L	K0474	KM052	Pied	Pied	PxP	0	0	4
L	N	L0300	KM053	Brown	Green	BxG	0	1	0
L	N	L0094	KM054	Green	Brown	GxB	0	1	0
L	N	L0527	KM055	Brown	Green	BxG	1	0	0
L	N	L0069	KM056	Brown	Brown	BxB	2	0	0
L	N	L0142	KM057	Brown	Brown	BxB	1	0	0
L	N	L0349	KM058	Brown	Green	BxG	0	2	0
L	N	L0356	KM058	Brown	Green	BxG	0	1	0
L	N	L0388	KM059	Pied	Pied	PxP	0	0	1
